# Supplementary material for: Diverse Inhibitors of De Novo Purine Synthesis Promote AICAR‐Induced AMPK Activation and Glucose Uptake in L6 Myotubes
Source: Biofactors. 2025 Aug 12;51(4):e70037. doi: 10.1002/biof.70037 (PMC12341450; doi:10.1002/biof.70037)
Supplement: Supplementary file 1 — Data S1: Supporting Information. [file BIOF-51-0-s001.zip]

Archive with 2 entries (2 files):
- biof70037-sup-0001-supporting_information.pdf
- biof70037-sup-0002-supporting_information.xlsx
