# Supplementary material for: Diverse Inhibitors of De Novo Purine Synthesis Promote AICAR‐Induced AMPK Activation and Glucose Uptake in L6 Myotubes
Source: Biofactors. 2025 Aug 12;51(4):e70037. doi: 10.1002/biof.70037 (PMC12341450; doi:10.1002/biof.70037)
Supplement: Supplementary file 1 — Data S1: Supporting Information. [file BIOF-51-0-s001.zip › biof70037-sup-0002-supporting_information.xlsx]

## Sheet: Figure 1
1B	gene expression
	Gart	Atic	Adss1	Adss2	Adsl	Impdh1	Impdh2	Tyms	Dhfr	Xdh
sample pool 1	0.001606	0.026691	0.00067	0.004352	0.030525	0.010598	0.061159	0.001461	0.001417	0.017431
sample pool 2	0.001586	0.022604	0.000339	0.004176	0.02699	0.009558	0.059538	0.001659	0.001274	0.018717
1C	MMF
	- nucleosides				+ nucleosides
C	7.311	7.076	8.27626	8.28513	7.048	7.147	8.07846	8.2118
0.1	6.82	6.832	8.04144	7.80991	6.692	6.986	7.78953	7.92383
0.3	4.93	4.868	5.74527	5.64521	5.191	5.355	6.19065	6.2755
1	1.968	1.936	2.37048	2.3444	2.514	2.685	2.98874	3.0367
3	1.214	1.273	1.43067	1.41365	1.618	1.624	1.87591	1.92472
10	0.993	0.995	1.19656	1.19888	1.339	1.402	1.58925	1.50575
µM
1D	ALA
	- nucleosides								+ nucleosides
C	7.58888	7.60585	8.38719	8.31002	8.76952	9.09391	8.45089	8.34001	7.5725	7.57146	8.06806	8.2775	8.7567	8.79952	8.24788	8.42588
0.1	6.92122	6.71378	7.3726	7.10239					7.24923	7.46614	7.975	8.30823
0.3	5.70657	5.61017	6.20182	5.97498	7.0824	6.79616	6.24151	6.22429	7.24094	7.42031	7.73211	8.34306	8.4605	8.77298	8.06271	8.52148
1	4.57061	4.41432	4.68013	4.64415	5.51881	5.29813	4.8304	4.64342	7.25199	7.52036	8.01324	8.24227	8.54912	8.67688	8.13768	8.36348
3	3.15212	3.16016	3.25872	3.2556	3.8529	3.68135	3.38709	3.25921	7.26965	7.56929	7.94219	8.21223	8.5618	8.48233	8.20372	8.39468
10	2.09114	2.02113	2.10527	2.00695	2.32092	2.27581	2.13446	2.17049	7.34113	7.60294	7.99025	8.25053	8.31112	8.72898	7.99616	8.17064
µM
1E	MP
	- nucleosides				+ nucleosides
C	9.63197	9.72886	9.52285	9.11159	9.3583	9.37824	9.39008	9.28505
1			6.94411	6.74065			8.96102	9.22172
3	6.02639	5.94069	5.0601	4.98462	9.31119	9.19783	9.02512	9.30186
10	4.72003	4.75488	4.27873	4.15487	9.19192	9.32339	8.97977	9.19809
30	3.8279	3.67422	3.59715	3.48097	9.46209	9.22316	9.1002	9.20912
100	2.58771	2.37373	2.36848	2.37507	9.37389	9.67585	9.14316	9.11199
µM
1F	TMP
	- nucleosides				+ nucleosides
C	7.45	7.533	8.195	8.027	7.299	7.561	7.993	8.128
1	7.432	7.297	7.968	8.082	7.168	7.341	7.927	8.066
3	7.274	7.063	7.86	7.754	7.13	7.322	8.059	8.3
10	7.14	6.989	7.994	7.885	7.156	7.232	7.932	8.127
30	7.051	6.641	7.493	7.67	6.84	7.216	7.177	8.106
100	5.877	5.997	5.884	5.984	6.305	6.786	6.594	7.139
µM
1G	SMX
	- nucleosides				+ nucleosides
C	6.429	6.315	6.507	6.667	6.396	6.453	6.622	7.082
10	6.525	6.294	6.794	6.628	6.337	6.48	6.563	6.86
30	6.048	6.113	6.685	6.611	6.206	6.517	6.72	6.888
100	6.112	6.265	6.676	6.817	6.276	6.299	6.564	6.998
300	6.109	5.948	6.57	6.614	6.118	6.349	6.544	7.116
1000	6.038	5.854	6.775	6.704	6.066	6.465	6.57	6.775
µM
1H	TMX
	- nucleosides				+ nucleosides
C		7.468	8.173	8.039	7.057	7.328	7.903	7.674
0.1	2.742	2.62	2.862	2.822	6.813	7.06	7.456	7.545
0.3	2.462	2.457	2.603	2.606	6.854	7.304	7.439	7.541
1	2.38	2.337	2.552	2.572	6.933	7.251	7.774	7.53
3	2.393	2.379	2.53	2.53	6.63	6.956	7.711	7.834
10	2.379	2.366	2.605	2.548	6.415	6.885	7.095	7.153
µM
1I	MTX
	- nucleosides				+ nucleosides
C	8.418	8.28	8.793	8.775	7.915	8.189	8.806	9.007
0.1	3.257	3.247	3.465	3.46	8.21	8.006	8.346	8.855
0.3	2.621	2.634	2.748	2.763	7.678	8.112	8.521	8.406
1	2.522	2.494	2.691	2.645	8.118	8.342	8.799	8.967
3	2.412	2.411	2.547	2.561	8.426	8.484	8.714	9.009
10	2.446	2.42	2.592	2.545	8.308	8.857	8.815	9.39
µM

## Sheet: Figure 2
2A	pAMPK T172
	vehicle						AICAR
	Control	MMF	ALA	MMF+ALA	MP	MTX	Control	MMF	ALA	MMF+ALA	MP	MTX
E140-1C-1	5.89863	5.08535	6.76226	6.66083	8.51202	7.3956	6.20524	7.64243	7.72396	16.471	7.76467	13.878
E140-1C-2	7.74291	5.84715	6.63748	7.9683	8.82916	7.75109	6.48977	8.23791	6.75285	13.8887	8.28261	11.572
E140-2C-1	5.087	5.39814	4.52295	6.10897	7.99689	5.15195	6.57542	10.0375	8.63212	22.0755	6.25676	12.1568
E140-2C-2	9.97183	7.57265	8.75755	7.27475	7.88827	6.21946	5.82196	8.7421	6.6169	14.4011	6.45252	10.2809
2B	pAMPK T172
	vehicle						AICAR
	Control	TMP	SMX	TMX	MTX		Control	TMP	SMX	TMX	MTX
E21-1	8.30188	6.94269	6.49375	7.94534	7.45818		9.14302	7.7571	12.3345	16.2572	17.3663
E21-2	8.9224	7.28029	5.71595	8.11454	8.81105		7.86954	7.70345	11.9494	18.1345	15.4989
E23-1	7.49132	6.86532	5.0727	7.66392	6.94943		6.74308	7.05156	12.1302	21.3261	18.7064
E23-2	7.13103	8.10263	7.15887	8.36477	7.70495		8.2863	9.33382	10.4774	17.5358	15.9044
E26-1	10.0689	9.46678	7.74094	8.65181	7.20699		8.31783	5.74575	11.6866	15.3167	15.7976
E26-2	9.64347	9.69174	7.39004	7.66278	6.96034		7.5363	6.94437	10.887	15.7424	17.5416
2C	pACC S79
	vehicle						AICAR
	Control	MMF	ALA	MMF+ALA	MP	MTX	Control	MMF	ALA	MMF+ALA	MP	MTX
E140-1A-1	4.19936	3.71684	4.59038	4.5953	8.54626	5.25911	7.09255	9.65128	8.23089	19.381	8.12016	16.6168
E140-1A-2	4.55395	3.1545	4.39022	5.13609	8.20401	4.64725	6.77147	10.169	9.26191	17.7482	8.54603	17.4174
E140-2A-1	3.64963	2.80982	4.26977	3.74059	8.18774	4.06686	6.60507	11.2523	8.95157	22.1957	8.23747	16.0334
E140-2A-2	4.40514	3.12553	4.34479	5.09053	8.87855	4.26303	6.91753	10.6505	9.08965	20.8186	7.47896	14.9373
2D	pACC S79
	vehicle						AICAR
	Control	TMP	SMX	TMX	MTX		Control	TMP	SMX	TMX	MTX
E21-1	4.71546	4.20787	3.99671	3.36008	3.59222		6.95267	3.32079	11.4133	24.3876	34.0533
E21-2	5.39522	3.57548	3.88468	3.59426	3.03206		6.69002	6.27924	12.8989	28.3811	26.269
E23-1	3.76824	4.66379	4.85581	5.74777	5.18332		7.80497	5.75131	13.4902	24.5649	24.1697
E23-2	3.45691	4.37937	4.89596	5.71048	6.14518		8.27889	7.70536	14.3279	26.3185	18.7815
E26-1	4.69643	5.73864	6.45226	5.53271	4.57516		7.2823	4.68693	10.988	24.0033	26.0443
E26-2	5.51741	5.49631	4.149	5.23013	4.7889		5.97257	5.2691	11.7056	28.3407	23.5302
2E	2DG uptake
	vehicle						AICAR
	Control	MMF	ALA	MMF+ALA	MP	MTX	Control	MMF	ALA	MMF+ALA	MP	MTX
2019-09-16	15.351	13.187	15.075	17.112	22.284	14.505	22.36	25.82	29.906	34.37	21.274	26.244
2019-09-16	15.381	12.909	14.179	17.303	21.105	14.31	21.202	23.948	30.324	33.228	20.999	29.239
2019-09-21	13.716	11.261	13.538	17.159	21.623	13.01	20.074	26.226	29.19	34.682	21.656	28.157
2019-09-21	14.095	10.768	13.343	16.724	21.592	12.479	19.468	25.028	29.028	33.196	21.676	27.475
2F	2DG uptake
	vehicle						AICAR
	Control	TMP	SMX	TMX	MTX		Control	TMP	SMX	TMX	MTX
E23	18.366	16.941	17.452	17.149	16.724		20.626	18.024	27.068	30.333	30.574
E23	18.245	17.424	18.283	17.816	17.335		20.069	19.668	29.135	29.286	31.039
E26	16.186	15.909	17.354	15.356	15.397		20.003	17.243	25.719	30.446	29.427
E26	16.996	15.827	16.164	15.84	14.857		19.676	15.969	25.908	29.989	28.531

## Sheet: Figure 3
3A	normalized OCR control curve
Time (minutes)	Control
1.38	11.314	14.5738	16.6205	17.6554
10.11	10.8329	14.0451	18.4622	16.7409
18.61	10.7804	13.9836	16.5713	16.886
27.22	4.89907	7.02703	8.25383	7.88432
35.95	4.84512	6.77798	8.36062	7.68317
44.68	4.81465	6.73755	8.09964	7.87324
53.28	22.1604	30.2895	32.6345	34.4892
62.01	24.7774	32.342	33.4795	36.7809
70.51	27.169	36.2611	34.6488	39.9939
79.12	2.5306	4.43103	4.86145	4.63522
87.85	2.70692	4.15985	4.79243	4.82182
96.36	2.58982	3.97962	4.47945	4.59047
3B	normalized ECAR and PER control curves
Time (minutes)	Total PER				Mitochondrial PER				Glycolytic PER				ECAR
1.38	8.81241	11.4833	15.7109	11.8713	5.27001	6.08568	7.05542	7.81209	3.5424	5.39759	8.65552	4.05921	0.569865	0.742579	1.01597	0.767671
10.11	8.46531	10.7752	14.0692	11.5971	4.98138	5.76844	8.16044	7.2634	3.48393	5.00673	5.9088	4.33375	0.547419	0.696789	0.909803	0.749942
18.61	8.33276	11.0962	13.5828	11.1255	4.94985	5.73156	7.02594	7.3505	3.3829	5.3647	6.55688	3.77503	0.538847	0.717552	0.878348	0.719444
27.22	9.44021	11.845	13.7636	11.3138	1.42108	1.5576	2.03543	1.94946	8.01913	10.2874	11.7281	9.36433	0.610461	0.765969	0.890035	0.731619
35.95	8.48182	10.5141	12.5389	10.8023	1.38871	1.40817	2.0995	1.82877	7.09311	9.10592	10.4394	8.97352	0.548487	0.679905	0.810844	0.698542
44.68	8.81564	10.6945	12.4018	11.3599	1.37043	1.38392	1.94292	1.94282	7.44522	9.31063	10.4589	9.41704	0.570073	0.691575	0.801977	0.734598
53.28	18.8624	24.2484	26.7636	25.9981	11.7779	15.5151	16.6638	17.9124	7.08448	8.73334	10.0998	8.08565	1.21976	1.56805	1.7307	1.68119
62.01	20.3023	25.4591	27.3718	26.7369	13.3481	16.7466	17.1709	19.2874	6.95424	8.71256	10.201	7.44952	1.31287	1.64634	1.77003	1.72897
70.51	21.5025	27.1899	27.9453	28.2268	14.7831	19.0981	17.8724	21.2152	6.71945	8.0919	10.0729	7.01159	1.39048	1.75827	1.80712	1.82532
79.12	10.253	12.2514	12.698	13.7681	0	0	0	0	10.253	12.2514	12.698	13.7681	0.663023	0.792251	0.821131	0.890329
87.85	10.4344	12.4345	12.3527	13.9687	0.105794	-0.16271	-0.04141	0.111962	10.3286	12.5973	12.3941	13.8567	0.674752	0.804094	0.798799	0.903302
96.36	10.5877	12.653	11.5905	13.9541	0.035533	-0.27084	-0.2292	-0.02685	10.5521	12.9238	11.8197	13.981	0.684662	0.818217	0.749514	0.902359
3C	Mitochondrial OCR
	Control								MMF								ALA								MMF+ALA								MP								TMP								SMX
basal respiration	8.24976	9.5526	11.7099	12.2508	6.43969	7.82565	5.83077	7.95071	12.2244	11.2848			7.14329	8.29146			11.6729	10.4867			8.62964	8.32267			7.66893	10.3453			8.14963	9.34103			11.7386	10.3827			10.447	8.83802			10.8451	13.2154			9.2902	9.29265			11.3464
proton leak-linked respiration	2.31452	2.34695	3.49917	3.04795	1.47031	1.73768	1.31957	1.72287	3.77971	3.29301			1.76545	1.99803			2.84148	3.13916			2.17042	2.1992			2.50577	3.17573			2.31624	2.68398			3.95346	3.34927			3.20281	2.99154			3.17949	3.39973			2.46645	2.31621			3.70656
ATP production-linked respiration	5.93524	7.20565	8.21073	9.20288	4.96938	6.08797	4.51119	6.22785	8.44466	7.99177			5.37783	6.29343			8.83138	7.34758			6.45922	6.12347			5.16315	7.16958			5.83339	6.65705			7.78513	7.03341			7.24418	5.84648			7.66561	9.81566			6.82375	6.97645			7.63983
maximal respiration	22.2468	27.911	28.6181	32.1457	18.4666	21.2622	14.5729	17.1489	32.8116	27.2205			19.5707	22.4501			25.7578	22.0768			16.1092	16.8384			20.562	23.3639			19.6828	19.2315			32.9987	27.5782			23.3026	20.5169			34.7395	32.862			27.4877	21.6705			30.9394
spare respiratory capacity	13.9971	18.3584	16.9082	19.8949	12.0269	13.4365	8.74211	9.19815	20.5872	15.9357			12.4274	14.1586			14.0849	11.5901			7.47953	8.51577			12.8931	13.0186			11.5331	9.89044			21.2601	17.1955			12.8556	11.6788			23.8944	19.6466			18.1975	12.3779			19.593
3D	Glycolytic PER
	Control								MMF								ALA								MMF+ALA								MP								TMP								SMX
Basal (measurement 3)	3.3829	5.3647	6.55688	3.77503	4.32887	3.95057	3.22171	4.00013	3.29845	5.2629			4.96947	4.96113			4.471	3.76561			3.53497	2.83501			4.50174	4.9084			4.59269	3.80591			5.87099	5.491			6.07728	5.99738			3.32342	5.00416			3.71134	5.24683			3.61339
After OM (measurement 2)	7.09311	9.10592	10.4394	8.97352	7.94708	7.63418	5.69162	8.693	6.79845	8.59826			8.26701	8.71859			9.0088	7.51569			10.1615	8.86499			8.12684	7.91844			7.893	8.19406			9.95688	9.28907			9.07694	9.48059			7.30505	10.3447			8.52957	9.36907			9.60171
[truncated: 11 more columns]

## Sheet: Figure 4
4A	pAkt S473
	vehicle						insulin
	Control	MMF	ALA	MMF+ALA	MP	MTX	Control	MMF	ALA	MMF+ALA	MP	MTX
WB 114-C-1	-0.11788	0.059702	0.279385	0.305491	0.250293	0.521197	18.5024	20.248	18.144	20.732	6.5772	14.4981
WB 114-C-2	0.757575	0.536508	0.254654	-0.14156	-0.295	-0.53972	15.2745	17.2755	20.2703	24.7571	7.85875	13.9914
WB 117-C-1	0.413809	0.449229	0.415245	0.351232	0.312758	0.247426	18.406	19.8539	17.4389	19.9777	7.36094	14.7729
WB 117-C-2	0.49459	0.389013	0.046823	-0.04229	-0.14946	0.42973	16.9734	16.2963	16.8975	23.5204	7.83503	17.3089
4B	pAkt S473
	vehicle					insulin
	Control	TMP	SMX	TMX	MTX	Control	TMP	SMX	TMX	MTX
E27-B-1	0.011065	0.160403	0.279945	0.309742	0.370863	21.0102	18.8147	18.9478	19.6633	20.432
E27-B-2	0.484679	0.361153	0.323287	0.057553	0.033929	20.8193	16.9979	18.3525	22.4854	20.0843
E29-B-1	-0.03711	0.045022	0.351958	0.338512	0.454124	21.3383	17.079	18.2008	21.284	20.9455
E29-B-2	0.687032	0.511899	0.44866	0.220345	0.093701	17.0038	16.5218	19.2594	21.8802	23.3733
4C	pERK 1/2 T202/Y204
	vehicle						insulin
	Control	MMF	ALA	MMF+ALA	MP	MTX	Control	MMF	ALA	MMF+ALA	MP	MTX
WB 114-D-1	1.041	0.877423	1.26981	0.894357	1.02979	2.88919	20.8562	16.1912	20.3422	11.3847	6.43727	16.7868
WB 114-D-2	2.35931	1.68141	1.08113	0.620774	0.112832	1.3806	20.0957	14.7008	19.1907	9.34818	6.77635	22.6522
WB 117-D-1	2.08113	1.81565	2.35168	1.40064	0.926592	2.19633	20.0659	14.1939	19.6044	10.9715	5.6018	18.7905
WB 117-D-2	2.38638	1.2577	1.68146	0.902276	-0.16058	1.17875	19.726	10.8907	17.3058	13.7136	7.20351	23.9144
4D	pERK 1/2 T202/Y204
	vehicle						insulin
	Control	TMP	SMX	TMX	MTX		Control	TMP	SMX	TMX	MTX
E27-C-1	2.79328	3.11887	2.69048	2.41146	3.3589		16.4505	16.7658	15.4766	18.6423	18.2918
E27-C-2	3.59679	3.02684	3.17789	2.93279	2.87789		18.4969	16.3661	16.9427	16.061	16.5211
E29-C-1	2.65535	2.6662	2.83543	2.88194	2.7781		17.6053	18.2254	15.1498	17.0072	18.1953
E29-C-2	3.21693	2.99662	3.24794	2.12319	1.93429		17.7455	15.3772	18.3569	17.3676	17.6339
4E	basal pAkt S473
	vehicle
	Control	MMF	ALA	MMF+ALA	MP	MTX
114-1	15.1991	21.7953	6.66411	24.8249	3.0894	28.4272
114-2	16.4299	36.9035	9.98513	14.0755	1.82089	20.785
117-1	14.1467	32.869	13.0717	21.2679	1.66726	16.9774
117-2	20.6798	25.0387	11.4611	24.9186	1.15023	16.7516
4F	basal pERK 1/2 T202/Y204
	vehicle
	Control	MMF	ALA	MMF+ALA	MP	MTX
114-1	23.6651	17.6891	17.1754	11.3202	7.92549	22.2247
114-2	25.0579	17.0223	13.0496	11.0086	8.62689	25.2347
117-1	19.245	15.438	22.4419	14.0249	7.70128	21.1489
117-2	24.5967	19.334	20.7403	13.6195	5.73622	15.9734
4G	basal pAkt S473
	vehicle
	Control	TMP	SMX	TMX	MTX
E27-1	14.1356	18.4191	21.8015	22.1095	23.5343
E27-2	18.2031	17.6351	33.0038	18.1357	13.0223
E29-1	15.0019	18.2584	28.7283	17.778	20.2334
E29-2	18.475	19.8357	29.7456	19.1994	12.7444
4H	basal pERK 1/2 T202/Y204
	vehicle
	Control	TMP	SMX	TMX	MTX
E27-1	18.8564	20.5542	19.9206	18.9866	21.6821
E27-2	21.2895	19.4655	20.0895	20.0065	19.1491
E29-1	18.4216	19.514	22.5694	20.7138	18.7811
E29-2	21.4501	21.0839	23.6432	17.629	16.1937
4I	2DG uptake
	vehicle						insulin
	Control	MMF	ALA	MMF+ALA	MP	MTX	Control	MMF	ALA	MMF+ALA	MP	MTX
2019-10-04	13.884	11.486	14.04	16.015	19.464	13.817	19.042	14.83	17.755	18.304	22.134	17.799
2019-10-04	14.022	12.308	15.174	15.495	20.266	13.315	17.88	15.225	17.403	19.56	20.534	17.48
2019-10-30	16.808	15.598	16.707	18.621	22.15	15.944	18.741	17.875	19.956	20.258	23.506	19.514
2019-10-30	15.825	13.981	15.617	18.138	21.467	14.919	18.614	16.465	18.069	19.869	21.744	18.714
4J	2DG uptake
	vehicle						insulin
	Control	TMP	SMX	TMX	MTX		Control	TMP	SMX	TMX	MTX
E27	15.812	15.644	16.198	15.306	15.679		20.97	19.812	18.348	20.326	19.534
E27	16.316	14.447	15.846	16.265	15.142		19.252	20.034	18.686	20.649	19.142
E29-2	15.444	14.37	14.722	15.743	14.567		19.818	19.234	17.794	20.188	20.15
E29-2	16.397	15.625	14.83	16.533	16.709		21.066	19.778	19.317	21.565	19.971

## Sheet: Figure 5
5A	pAMPK T172
	Control	ALO	MTX	AICAR	ALO+AICAR	MTX+AICAR
E66-A-D-1	12.3828	13.8642	12.8154	13.7082	14.6308	32.5986
E66-A-D-2	12.0675	13.0785	13.1376	13.9814	15.584	32.151
E66-A-D-3	13.0046	12.7098	12.6393	14.9734	15.7584	30.9145
E66-A-D-4	12.7048	12.5713	13.2923	14.748	15.1705	31.5131
5B	pACC S79
	Control	ALO	MTX	AICAR	ALO+AICAR	MTX+AICAR
E66-A-A-1	9.07992	11.3422	10.3948	13.8995	14.825	40.4585
E66-A-A-2	9.89831	12.581	9.06957	15.1379	15.9829	37.3304
E66-A-A-3	6.76471	7.65871	7.4608	14.972	16.1121	47.0317
E66-A-A-4	6.35806	7.32545	7.45162	13.5413	17.5998	47.7238
5C	pAkt S473
	vehicle			insulin
	Control	ALO	MTX	Control	ALO	MTX
E66-I-D-1	2.95776	3.00083	3.45563	31.6632	29.325	29.5976
E66-I-D-2	3.12138	2.63256	3.38749	31.1176	28.7026	31.0384
E66-I-D-3	2.79701	2.40664	3.50096	30.6956	29.2508	31.349
E66-I-D-4	2.69962	2.304	3.16864	29.8378	31.2472	30.7428
5D	basal pAkt S473
	vehicle
	Control	ALO	MTX
E66-I-D-1	32.5315	32.1611	35.3075
E66-I-D-2	33.8273	29.6056	36.5671
E66-I-D-3	31.7423	28.8637	39.394
E66-I-D-4	32.2021	29.8384	37.9595
5E	pERK1/2 T202/Y204
	vehicle			insulin
	Control	ALO	MTX	Control	ALO	MTX
E66-I-E-1	7.9151	7.8682	8.66027	24.4639	25.5898	25.5026
E66-I-E-2	8.32024	8.26592	8.58929	24.8003	24.5916	25.4327
E66-I-E-3	8.91153	7.98539	8.65801	24.9808	24.0327	25.4316
E66-I-E-4	7.80042	7.66079	8.34393	24.8183	25.0085	26.368
5F	basal pERK1/2 T202/Y204
	vehicle
	Control	ALO	MTX
E66-I-E-1	32.3753	31.9861	35.6386
E66-I-E-2	32.9873	32.7563	34.2563
E66-I-E-3	34.2595	31.5164	34.2241
E66-I-E-4	33.149	32.7209	34.1301
5G	2DG uptake
	vehicle			AICAR			insulin
	Control	ALO	MTX	Control	ALO	MTX	Control	ALO	MTX
E66-1	21.7078	20.9976	22.6878	25.07	26.0981	40.9668	27.5121	28.327	27.8287
E66-1	21.5181	22.5583	21.9488	26.3331	27.1517	36.0888	26.86	27.9566	27.4869
E66-2	17.7405	18.6148	19.1838	23.3631	24.6123	33.3928	24.2462	24.2852	23.584
E66-2	18.3579	19.0805	19.6426	22.2942	24.2625	35.0089	23.2274	23.9688	23.7971
